# Supplementary material for: Cross-Species Transmission and Recombination Between Feline and Canine Coronaviruses in Jiangsu–Zhejiang Region in 2025
Source: Vet Sci. 2026 Jul 7;13(7):661. doi: 10.3390/vetsci13070661 (PMC13431536; doi:10.3390/vetsci13070661)
Supplement: Supplementary file 1 [file vetsci-13-00661-s001.zip]

Archive with 1 entries (1 files):
- vetsci-4413333-supplementary.pdf
